# Supplementary material for: Understanding the impact of sociosexual interactions on sleep using Drosophila melanogaster as a model organism
Source: Front Physiol. 2023 Aug 21;14:1220140. doi: 10.3389/fphys.2023.1220140 (PMC10476103; doi:10.3389/fphys.2023.1220140)
Supplement: Supplementary file 1 [file Table1.XLSX]

## Sheet: Sheet1
Name of Material/Equipment	Company	Catalog Number	Comments/Description
Sucrose	Sigma-Aldrich	S0389
Corn	Natureland Organics		From local market
Yeast	Eagle instant dry yeast		From local market
Benzoic acid	LOBA chemie	O1860
Proponoic acid	Sisco Research Laboratories Pvt. Ltd.	20140
Agar	Himedia	GRM666
Petriplates	Borosil	3160077	Borosilicate Glass
Tubes	Trikinetics	PGT5x65	5 X 65 mm
Vails	Fisher Scientific	AS574	Borosilicate Glass
Incubator	Panasonic	MIR-254
Drosophila activity monitoring system	Trikinetics	DAM2
Paraffin wax	Sigma-Aldrich	327204
Co2 Anesthetizing Apparatus	Genesee Scientific	59-114
